# Supplementary material for: Using Mendelian Randomisation to Prioritise Candidate Maternal Metabolic Traits Influencing Offspring Birthweight
Source: Metabolites. 2022 Jun 10;12(6):537. doi: 10.3390/metabo12060537 (PMC9231269; doi:10.3390/metabo12060537)
Supplement: Supplementary file 1 [file metabolites-12-00537-s001.zip]

Archive with 1 entries (1 files):
- metabolites-1727089-supplementary.pdf
